# Supplementary material for: Time-of-flight resolved light field fluctuations reveal deep human tissue physiology
Source: Nat Commun. 2020 Jan 20;11:391. doi: 10.1038/s41467-019-14228-5 (PMC6971031; doi:10.1038/s41467-019-14228-5)
Supplement: Supplementary file 3 — Source Data [file 41467_2019_14228_MOESM3_ESM.zip]

Archive with 91 entries (90 files):
- SourceData3/
- SourceData3/10scat_brownian_arial.fig_0001.fig
- SourceData3/10scat_g_6_cum_arial.fig_0001.fig
- SourceData3/10scat_g_975_cum_arial.fig_0001.fig
- SourceData3/10scat_hybrid_arial.fig_0001.fig
- SourceData3/10scat_hybrid_gegenb_HG_compare_arial.fig_0001.fig
- SourceData3/10scat_randomflow_arial.fig_0001.fig
- SourceData3/3DTwocomp.fig
- SourceData3/brain-scalp-sensitivity.fig
- SourceData3/brain-scalp-sensitivity_params.fig
- SourceData3/combined.fig
- SourceData3/combined_model_decayrates_arial.fig_0001.fig
- SourceData3/combined_model_fraction_arial.fig_0001.fig
- SourceData3/combined_R2.fig
- SourceData3/diffusion_model_decayrates_arial.fig_0001.fig
- SourceData3/diffusion_model_fraction_arial.fig_0001.fig
- SourceData3/diffusive.fig
- SourceData3/diffusive_R2.fig
- SourceData3/Fig2b.fig
- SourceData3/Fig2c.fig
- SourceData3/Fig2d.fig
- SourceData3/Fig2e.fig
- SourceData3/Fig2f.fig
- SourceData3/Fig2i.fig
- SourceData3/Fig2j.fig
- SourceData3/Fig3e.fig
- SourceData3/Fig3f.fig
- SourceData3/Fig3g.fig
- SourceData3/Fig3h.fig
- SourceData3/Fig3i.fig
- SourceData3/Fig3j.fig
- SourceData3/Fig3k.fig
- SourceData3/Fig3l.fig
- SourceData3/Fig3m.fig
- SourceData3/Fig3n.fig
- SourceData3/Fig3o.fig
- SourceData3/Fig3p.fig
- SourceData3/Fig3q.fig
- SourceData3/Fig3r.fig
- SourceData3/Fig3s.fig
- SourceData3/Fig3t.fig
- SourceData3/Fig4a.fig
- SourceData3/Fig4b.fig
- SourceData3/Fig4c.fig
- SourceData3/Fig4d.fig
- SourceData3/Fig4e.fig
- SourceData3/Fig4f.fig
- SourceData3/Fig4g.fig
- SourceData3/Fig4h.fig
- SourceData3/Fig4i.fig
- SourceData3/Fig4j.fig
- SourceData3/Fig4k.fig
- SourceData3/Fig4l.fig
- SourceData3/Fig5a.fig
- SourceData3/Fig5b.fig
- SourceData3/Fig5c.fig
- SourceData3/Figure6a.fig
- SourceData3/Figure6b.fig
- SourceData3/Figure6c.fig
- SourceData3/Figure7a.fig
- SourceData3/Figure7b.fig
- SourceData3/Figure7c.fig
- SourceData3/Figure7d.fig
- SourceData3/hybrid.fig
- SourceData3/hybrid_model_decayrates_arial.fig_0001.fig
- SourceData3/hybrid_model_fraction_arial.fig_0001.fig
- SourceData3/hybrid_R2.fig
- SourceData3/MC_twolayer.fig
- SourceData3/MC_twolayer_decayrates.fig
- SourceData3/MC_twolayer_fraction.fig
- SourceData3/MC_twolayer_R2.fig
- SourceData3/phase_fn_g_6_arial.fig_0001.fig
- SourceData3/phase_fn_g_975_alpha_1_0_arial.fig_0001.fig
- SourceData3/phase_fn_g_975_arial.fig_0001.fig
- SourceData3/phase_fn_g_975_log_arial.fig_0001.fig
- SourceData3/phase_fn_g_975_log_compare_arial.fig_0001.fig
- SourceData3/SupFig11a.fig
- SourceData3/SupFig11b.fig
- SourceData3/SupFig11c.fig
- SourceData3/SupFig3a.fig
- SourceData3/SupFig3b.fig
- SourceData3/SupFig3c.fig
- SourceData3/SupFig4a.fig
- SourceData3/SupFig4b.fig
- SourceData3/SupFig4c.fig
- SourceData3/SupFig4d.fig
- SourceData3/SupFig4e.fig
- SourceData3/SupFig4f.fig
- SourceData3/SupFig4g.fig
- SourceData3/SupFig4h.fig
- SourceData3/SupFig4i.fig
